# Supplementary material for: catena-Poly[[dichloridomercury(II)]-N′-nicotinoylnicotinohydrazide]
Source: Acta Crystallogr Sect E Struct Rep Online. 2012 Mar 3;68(Pt 4):m367. doi: 10.1107/S1600536812008884 (PMC3343788; doi:10.1107/S1600536812008884)
Supplement: Supplementary file 2 [file e-68-0m367-Isup2.hkl]

# 
# h,k,l, Fc-squared, Fo-squared, sigma(Fo-squared) and status flag 
# 
data_I
_shelx_title ' 080110A in P2/n             New: P2/c' 
_shelx_refln_list_code          4 
_shelx_F_calc_maximum      249.16 
_exptl_crystal_F_000       480.00 
_reflns_d_resolution_high  0.8400 
 
loop_ 
 _symmetry_equiv_pos_as_xyz 
 'x, y, z' 
 '-x, y, -z+1/2' 
 '-x, -y, -z' 
 'x, -y, z-1/2' 
 
_cell_length_a     7.2514 
_cell_length_b     4.7113 
_cell_length_c    21.8591 
_cell_angle_alpha  90.000 
_cell_angle_beta  103.394 
_cell_angle_gamma  90.000 
 
_shelx_F_squared_multiplier     1.000 
 
loop_ 
 _refln_index_h 
 _refln_index_k 
 _refln_index_l 
 _refln_F_squared_calc 
 _refln_F_squared_meas 
 _refln_F_squared_sigma 
 _refln_observed_status 
   1   0   0    30011.82    23725.75    446.18 o 
   2   0   0     5690.01     5719.86     62.31 o 
   3   0   0    28895.00    28137.62    284.53 o 
   4   0   0    10433.90    10568.21    116.03 o 
   5   0   0     2032.85     2103.16     34.16 o 
   6   0   0     2522.29     2502.17     40.89 o 
   7   0   0     2624.58     2689.69     46.10 o 
   0   1   0     4365.77     4665.45     88.40 o 
   1   1   0     9047.07     8740.35    114.66 o 
   2   1   0     8772.36     8730.64     72.59 o 
   3   1   0    16590.90    16307.11    294.51 o 
   4   1   0     7581.04     7651.24     69.22 o 
   5   1   0     3025.47     3048.69     35.12 o 
   6   1   0     6821.08     6667.03     88.68 o 
   7   1   0     2334.12     2321.59     52.89 o 
   8   1   0      701.37      695.05     57.82 o 
   0   2   0     1803.24     1953.63     45.55 o 
   1   2   0     2071.48     2106.45     24.45 o 
   2   2   0     3826.94     3926.69     40.57 o 
   3   2   0      897.13      860.92     16.79 o 
   4   2   0     1551.48     1488.23     27.24 o 
   5   2   0     2531.79     2489.93     41.02 o 
   6   2   0      354.46      356.84     20.88 o 
   7   2   0      681.99      637.18     31.10 o 
   0   3   0       12.96       14.16      7.15 o 
   1   3   0     1036.56     1105.37     17.05 o 
   2   3   0      326.20      330.17      8.78 o 
   3   3   0      104.40      114.54      8.00 o 
   4   3   0      140.61      147.60     12.83 o 
   5   3   0      145.67      141.75     14.14 o 
   6   3   0       27.66       28.71     11.58 o 
   7   3   0        5.46        5.31     25.12 o 
   0   4   0      942.80      970.44     24.22 o 
   1   4   0      208.69      229.77     10.72 o 
   2   4   0       11.49        6.05      4.99 o 
   3   4   0      383.71      430.45     19.03 o 
   4   4   0      263.51      259.79     16.98 o 
   5   4   0       12.54       26.18     11.51 o 
   0   5   0      729.75      747.32     36.16 o 
   1   5   0      594.00      614.96     18.66 o 
   2   5   0      579.16      603.04     23.88 o 
   3   5   0      393.58      428.61     21.32 o 
  -8   1   1      240.16      220.16     19.77 o 
  -7   1   1     1255.70     1232.95     37.25 o 
  -6   1   1     1237.96     1234.03     37.33 o 
  -5   1   1      309.05      318.93     10.41 o 
  -4   1   1     3132.26     3119.49     33.25 o 
  -3   1   1     2353.23     2276.55     24.44 o 
  -2   1   1       56.43       64.65      4.99 o 
  -1   1   1     2972.04     3041.45     26.85 o 
   0   1   1     7122.04     7323.61     74.91 o 
   1   1   1       83.53      120.55      8.05 o 
   2   1   1     2028.07     2061.72     28.06 o 
   3   1   1    12037.32    12090.53    200.38 o 
   4   1   1      491.60      486.72     12.36 o 
   5   1   1      176.16      185.77      9.93 o 
   6   1   1     2258.20     2327.87     44.11 o 
   7   1   1      419.38      386.82     23.01 o 
   8   1   1       24.97       -4.85     12.98 o 
  -7   2   1     1244.85     1202.44     37.33 o 
  -6   2   1     2479.26     2341.01     50.05 o 
  -5   2   1     1907.86     1791.92     39.36 o 
  -4   2   1     4749.27     4767.09     51.36 o 
  -3   2   1     9465.28     9480.38     89.87 o 
  -2   2   1     2825.31     2867.98     31.34 o 
  -1   2   1    10292.21    10458.50     95.77 o 
   0   2   1    15219.92    14792.19    150.63 o 
   1   2   1     2772.41     2696.16     28.78 o 
   2   2   1     5435.97     5468.78     53.96 o 
   3   2   1     6343.47     6114.90     61.34 o 
   4   2   1     2090.63     2077.04     34.26 o 
   5   2   1     1797.65     1770.37     35.20 o 
   6   2   1     3309.86     3141.91     62.26 o 
   7   2   1     1011.20      965.66     34.21 o 
  -7   3   1      726.44      751.29     31.62 o 
  -6   3   1      891.04      905.19     31.46 o 
  -5   3   1     2145.20     2143.80     46.65 o 
  -4   3   1     4307.13     4138.41     68.74 o 
  -3   3   1     3224.09     3258.80     52.49 o 
  -2   3   1     6154.48     6157.17     62.58 o 
  -1   3   1     8755.96     8950.36     85.70 o 
   0   3   1     7875.67     8010.17     87.93 o 
   1   3   1     6092.40     6058.16     60.64 o 
   2   3   1     5874.50     5971.35     70.44 o 
   3   3   1     6047.06     5938.07     72.17 o 
   4   3   1     2339.39     2317.83     37.73 o 
   5   3   1     2612.86     2670.83     54.80 o 
   6   3   1     1926.23     1898.96     47.58 o 
   7   3   1      760.83      737.33     47.75 o 
  -5   4   1     1942.78     1972.75     47.91 o 
  -4   4   1      892.48      902.99     41.65 o 
  -3   4   1      816.98      789.92     28.04 o 
  -2   4   1     1940.30     1913.04     31.84 o 
  -1   4   1     2731.79     2703.88     34.47 o 
   0   4   1     1108.22     1150.64     18.88 o 
   1   4   1     2065.21     2083.97     33.16 o 
   2   4   1     4260.21     4330.72     57.53 o 
   3   4   1     1947.66     1988.39     43.17 o 
   4   4   1     2188.49     2216.58     49.10 o 
   5   4   1     1151.18     1216.22     44.11 o 
  -3   5   1      428.78      369.21     19.92 o 
  -2   5   1     1026.20      990.10     24.90 o 
  -1   5   1      338.70      326.12     22.54 o 
   0   5   1      370.32      366.79     18.61 o 
   1   5   1      890.90      860.38     22.73 o 
   2   5   1       49.92       57.29     10.88 o 
   3   5   1       17.23        8.96      9.53 o 
  -7   0   2     1755.16     1788.82     34.87 o 
  -6   0   2     4348.81     4451.72     65.71 o 
  -5   0   2     3048.60     3050.26     43.16 o 
  -4   0   2    13146.95    13578.78    144.07 o 
  -3   0   2    21183.33    21525.97    218.78 o 
  -2   0   2     8851.83     9022.55     93.61 o 
  -1   0   2    28162.35    25268.39    469.70 o 
   0   0   2    15702.81    14414.77    265.89 o 
   1   0   2    17792.59    16986.69    274.81 o 
   2   0   2    22180.88    20451.73    749.00 o 
   3   0   2    15558.84    15332.10    161.14 o 
   4   0   2     5938.85     6138.15     73.62 o 
   5   0   2     9505.31     9849.37    159.61 o 
   6   0   2    13835.25    14030.42    195.28 o 
   7   0   2     1572.14     1550.54     44.68 o 
   8   0   2      950.16      965.43     66.20 o 
  -8   1   2      709.41      674.72     30.37 o 
  -7   1   2     2500.47     2495.58     43.40 o 
  -6   1   2     3402.65     3478.04     60.28 o 
  -5   1   2     4791.66     4699.85     71.84 o 
  -4   1   2     4736.10     4521.37     52.98 o 
  -3   1   2     5812.70     5584.73     50.18 o 
  -2   1   2    11758.62    11945.51     88.99 o 
  -1   1   2    17568.92    17773.07    190.11 o 
   0   1   2    27823.04    24574.10    249.03 o 
   1   1   2     6851.71     6927.41     73.49 o 
   2   1   2    18434.04    17671.59    461.67 o 
   3   1   2    16531.91    16408.66    270.36 o 
   4   1   2     4108.17     4197.76     48.09 o 
   5   1   2     3861.24     3779.37     57.39 o 
   6   1   2     1843.64     1792.38     39.08 o 
   7   1   2     1406.45     1327.96     56.91 o 
   8   1   2     1037.12     1104.71     42.23 o 
  -7   2   2      388.21      390.36     22.32 o 
  -6   2   2     1347.23     1275.90     34.86 o 
  -5   2   2     2363.23     2231.18     44.61 o 
  -4   2   2     2524.17     2638.69     32.43 o 
  -3   2   2     3642.30     3819.59     40.85 o 
  -2   2   2     5817.73     5865.98     57.30 o 
  -1   2   2     3956.27     4111.54     48.96 o 
   0   2   2      480.81      460.08      9.69 o 
   1   2   2     6055.36     5977.46     66.03 o 
   2   2   2     2041.90     2016.80     28.72 o 
   3   2   2      234.79      223.20     14.96 o 
   4   2   2     1944.80     1854.38     37.19 o 
   5   2   2     1297.58     1259.93     44.84 o 
   6   2   2      547.23      529.69     24.72 o 
   7   2   2      362.64      351.43     23.07 o 
  -7   3   2        3.47       -1.84     15.39 o 
  -6   3   2       27.01       33.36     11.21 o 
  -5   3   2      428.99      383.75     19.25 o 
  -4   3   2        4.09       -0.22      7.23 o 
  -3   3   2       78.58       91.84     10.39 o 
  -2   3   2      726.57      750.42     14.28 o 
  -1   3   2        3.40        6.03      3.49 o 
   0   3   2        4.95        5.62      3.91 o 
   1   3   2      565.56      586.97     16.74 o 
   2   3   2      199.79      195.95      9.41 o 
   3   3   2       18.20       18.57      5.92 o 
   4   3   2      182.68      166.80     10.95 o 
   5   3   2      267.80      296.75     18.65 o 
   6   3   2        3.63       -0.19     10.84 o 
  -6   4   2      107.45       83.69     14.87 o 
  -5   4   2      334.37      342.92     20.27 o 
  -4   4   2      128.10      127.57     13.00 o 
  -3   4   2      107.34      119.40     11.53 o 
  -2   4   2      427.03      429.21     36.48 o 
  -1   4   2      226.34      249.77      9.79 o 
   0   4   2      127.73      129.44      8.49 o 
   1   4   2      112.57      104.07      7.40 o 
   2   4   2      619.85      674.22     22.41 o 
   3   4   2       95.96      120.68      9.88 o 
   4   4   2       13.36       24.67     10.40 o 
   5   4   2      350.73      349.61     22.10 o 
  -3   5   2      270.29      260.22     17.93 o 
  -2   5   2      866.53      938.17     29.47 o 
  -1   5   2      705.53      726.63     40.28 o 
   0   5   2      190.82      199.89     14.76 o 
   1   5   2      620.33      633.30     25.98 o 
   2   5   2      610.38      642.48     24.72 o 
   3   5   2      190.67      226.51     17.03 o 
  -8   1   3      102.99      116.86     14.76 o 
  -7   1   3     1720.34     1692.11     34.00 o 
  -6   1   3     2547.08     2567.48     40.43 o 
  -5   1   3      736.90      769.00     14.44 o 
  -4   1   3     2245.61     2237.95     22.91 o 
  -3   1   3     5701.44     5733.85     51.16 o 
  -2   1   3     1179.63     1219.88     14.22 o 
  -1   1   3     3600.61     3613.87     36.10 o 
   0   1   3     4644.87     4636.20     49.44 o 
   1   1   3      494.09      517.40     10.99 o 
   2   1   3     3384.92     3265.32     42.03 o 
   3   1   3     2241.89     2085.88     38.10 o 
   4   1   3      450.26      448.11     17.03 o 
   5   1   3      955.83      948.59     26.41 o 
   6   1   3      967.20      998.24     37.31 o 
   7   1   3      103.27      122.98     44.19 o 
  -8   2   3      312.21      325.78     45.69 o 
  -7   2   3     1088.00     1126.01     35.31 o 
  -6   2   3     1461.50     1408.35     29.48 o 
  -5   2   3     1058.20     1046.09     24.46 o 
  -4   2   3     6403.44     6500.42     59.62 o 
  -3   2   3     7865.73     7811.93     62.54 o 
  -2   2   3     4439.71     4653.87     42.48 o 
  -1   2   3     8975.23     9091.85     83.36 o 
   0   2   3    14191.22    14139.47    144.69 o 
   1   2   3     6606.29     6668.27     73.33 o 
   2   2   3     4746.31     4619.32     55.65 o 
   3   2   3     6753.86     6580.89     78.25 o 
   4   2   3     2132.57     2121.42     44.20 o 
   5   2   3     2554.31     2456.59     43.45 o 
   6   2   3     2352.29     2254.01     44.25 o 
   7   2   3      646.56      636.83     30.18 o 
  -7   3   3      818.75      803.26     31.90 o 
  -6   3   3     2255.81     2182.70     49.56 o 
  -5   3   3     2313.47     2300.68     48.00 o 
  -4   3   3     1246.97     1219.47     30.57 o 
  -3   3   3     5087.82     5053.26    188.27 o 
  -2   3   3     5930.05     6034.49     61.64 o 
  -1   3   3     3136.79     3093.62     34.27 o 
   0   3   3     3845.77     3771.71     46.49 o 
   1   3   3     7207.42     7193.58     81.38 o 
   2   3   3     6890.16     6900.11     80.47 o 
   3   3   3     2877.68     2872.44     42.50 o 
   4   3   3     4637.70     4718.71     64.59 o 
   5   3   3     3659.27     3626.73     68.54 o 
   6   3   3     1449.15     1383.19     41.03 o 
  -6   4   3      848.19      912.35     39.25 o 
  -5   4   3     1178.02     1174.41     35.11 o 
  -4   4   3      729.02      719.02     26.92 o 
  -3   4   3      860.87      828.10     26.05 o 
  -2   4   3     3526.30     3471.46     63.68 o 
  -1   4   3     1899.48     1947.71     27.88 o 
   0   4   3     1905.88     1965.80     31.40 o 
   1   4   3     4563.74     4655.29     59.78 o 
   2   4   3     1485.72     1475.02     27.96 o 
   3   4   3     1124.92     1123.44     25.19 o 
   4   4   3     1669.35     1630.06     41.38 o 
   5   4   3      989.56      967.44     74.18 o 
  -3   5   3      655.00      644.89     25.53 o 
  -2   5   3      442.80      425.02     20.57 o 
  -1   5   3      431.03      429.14     19.65 o 
   0   5   3      362.04      351.16     12.73 o 
   1   5   3      261.74      291.13     16.71 o 
   2   5   3      432.90      444.76     28.07 o 
   3   5   3      181.05      162.80     17.14 o 
  -8   0   4      567.22      588.31     33.47 o 
  -7   0   4     7438.07     7531.92    163.58 o 
  -6   0   4     4483.69     4502.42     59.99 o 
  -5   0   4     2237.61     2248.04     34.19 o 
  -4   0   4    15305.76    15320.53    160.16 o 
  -3   0   4    20943.96    21284.12    246.96 o 
  -2   0   4     6199.06     6041.90     88.89 o 
  -1   0   4     3671.59     3717.01     70.15 o 
   0   0   4    21710.71    21405.93    300.93 o 
   1   0   4     5201.81     5296.78    113.29 o 
   2   0   4    17323.63    17068.27    214.32 o 
   3   0   4    22516.53    22226.91    449.10 o 
   4   0   4     5226.87     5277.23     84.55 o 
   5   0   4     8233.77     8571.44    128.76 o 
   6   0   4     6420.19     6865.07    112.32 o 
   7   0   4     2794.44     2812.86    106.60 o 
  -8   1   4      966.56      950.43     31.17 o 
  -7   1   4     1375.57     1400.59     30.37 o 
  -6   1   4     2437.89     2394.34     33.39 o 
  -5   1   4     2205.52     2163.99     37.57 o 
  -4   1   4     8577.60     8386.45     70.73 o 
  -3   1   4    10753.74    10755.42     89.84 o 
  -2   1   4     4010.93     4118.44     49.84 o 
  -1   1   4    31523.77    29553.33    494.41 o 
   0   1   4    26584.32    25766.94    404.45 o 
   1   1   4    10676.67    10845.51    113.81 o 
   2   1   4     7471.31     7272.79    110.07 o 
   3   1   4     8462.71     8170.26     95.83 o 
   4   1   4     6283.65     6167.95     92.01 o 
   5   1   4     2843.49     2823.14     57.41 o 
   6   1   4     3060.19     2977.52     57.89 o 
   7   1   4     1151.19     1141.37     33.94 o 
  -8   2   4      347.65      352.51     59.19 o 
  -7   2   4      592.19      590.96     20.70 o 
  -6   2   4     1337.06     1375.00     28.90 o 
  -5   2   4     2433.33     2453.97     33.24 o 
  -4   2   4      849.35      849.97     16.55 o 
  -3   2   4     1967.54     1986.86     22.38 o 
  -2   2   4     7143.37     7273.21     71.78 o 
  -1   2   4     1902.31     1927.40     19.60 o 
   0   2   4     4639.72     4799.82     56.04 o 
   1   2   4     6181.62     6393.15     71.30 o 
   2   2   4     3865.05     3943.44     49.84 o 
   3   2   4     2449.25     2510.46     38.36 o 
   4   2   4     2033.19     1972.42     35.69 o 
   5   2   4     1260.77     1233.66     29.92 o 
   6   2   4      185.70      196.79     21.31 o 
   7   2   4      588.13      543.84     28.30 o 
  -7   3   4       20.91       23.32     12.00 o 
  -6   3   4       78.10       86.27     13.33 o 
  -5   3   4      301.61      281.10     16.60 o 
  -4   3   4       44.22       36.00      8.37 o 
  -3   3   4      572.08      605.06     16.93 o 
  -2   3   4      780.78      771.38     14.61 o 
  -1   3   4       34.01       36.87      4.29 o 
   0   3   4      161.73      178.06      8.54 o 
   1   3   4      897.90      890.06     18.15 o 
   2   3   4       52.41       49.96      6.67 o 
   3   3   4      247.74      275.07     12.76 o 
   4   3   4      517.78      504.10     17.89 o 
   5   3   4       19.08       12.32      8.78 o 
   6   3   4        3.60       -8.00     13.07 o 
  -6   4   4      212.20      208.40     34.47 o 
  -5   4   4       16.43       18.57      9.62 o 
  -4   4   4      601.23      585.27     40.31 o 
  -3   4   4     1433.96     1435.38     34.94 o 
  -2   4   4      131.53      155.79     10.59 o 
  -1   4   4      254.45      252.90     16.52 o 
   0   4   4      502.83      500.82     13.00 o 
   1   4   4      281.35      324.94     16.47 o 
   2   4   4       46.30       35.71      6.96 o 
   3   4   4       63.28       59.96      8.65 o 
   4   4   4      180.03      170.98     16.26 o 
   5   4   4       50.15       30.13     12.36 o 
  -3   5   4      465.16      497.99     21.93 o 
  -2   5   4      470.02      515.14     22.04 o 
  -1   5   4      219.79      255.81     15.88 o 
   0   5   4      636.64      687.00     16.95 o 
   1   5   4      639.42      672.43     25.00 o 
   2   5   4      243.43      270.18     14.32 o 
   3   5   4      375.78      424.36     22.98 o 
  -8   1   5      120.20      145.74     15.18 o 
  -7   1   5      886.66      933.12     20.75 o 
  -6   1   5      129.40      127.76      8.81 o 
  -5   1   5      456.51      438.11     12.62 o 
  -4   1   5     8169.40     8248.11     96.71 o 
  -3   1   5     1972.41     2007.95     21.63 o 
  -2   1   5     1179.32     1301.32     20.96 o 
  -1   1   5    29815.93    28457.97    479.88 o 
   0   1   5    16076.06    16510.65    214.97 o 
   1   1   5      337.14      344.45     14.83 o 
   2   1   5     3444.67     3348.43     45.12 o 
   3   1   5     4515.48     4663.15     61.89 o 
   4   1   5       81.99       83.88     11.83 o 
   5   1   5      447.76      432.84     20.33 o 
   6   1   5      835.52      911.57     29.06 o 
   7   1   5       66.41       56.50     13.85 o 
  -8   2   5      738.81      703.51     30.37 o 
  -7   2   5     2442.87     2524.05     44.48 o 
  -6   2   5     1425.12     1420.15     29.22 o 
  -5   2   5     1995.67     1981.49     30.21 o 
  -4   2   5     6133.00     6032.25     63.54 o 
  -3   2   5     5135.51     5145.17     47.47 o 
  -2   2   5     1875.95     1887.30     23.46 o 
  -1   2   5     7002.60     6944.43     58.99 o 
   0   2   5     4908.13     4831.94     48.19 o 
   1   2   5     1966.20     1904.55     27.48 o 
   2   2   5    12267.13    11936.17    129.51 o 
   3   2   5     6451.54     6302.76     81.94 o 
   4   2   5     1825.18     1777.11     41.08 o 
   5   2   5     4143.07     3850.85    116.33 o 
   6   2   5     3152.66     2900.91     65.68 o 
   7   2   5      617.57      597.96     31.03 o 
  -7   3   5      972.45      940.43     33.41 o 
  -6   3   5     1462.95     1478.21     75.36 o 
  -5   3   5     1567.29     1515.79     36.71 o 
  -4   3   5     3002.41     2889.62     52.39 o 
  -3   3   5     2120.16     2179.80     38.51 o 
  -2   3   5     3313.48     3275.05     44.41 o 
  -1   3   5     6003.78     6049.66     60.35 o 
   0   3   5     5319.88     5301.21     54.78 o 
   1   3   5     4277.89     4202.49     52.77 o 
   2   3   5     3660.60     3640.51     49.31 o 
   3   3   5     5283.99     5240.50     68.20 o 
   4   3   5     2741.56     2771.25     49.14 o 
   5   3   5     1563.55     1595.95     43.38 o 
   6   3   5     1403.74     1392.17     45.95 o 
  -6   4   5      418.28      372.61     22.38 o 
  -5   4   5     1340.26     1352.82     37.52 o 
  -4   4   5     1176.29     1152.15     32.09 o 
  -3   4   5     2727.69     2619.38     51.02 o 
  -2   4   5     2480.19     2499.13     40.07 o 
  -1   4   5     1986.86     2057.57     53.24 o 
   0   4   5     3218.85     3195.21     47.00 o 
   1   4   5     2162.29     2171.57     34.95 o 
   2   4   5     1028.08     1002.72     23.26 o 
   3   4   5      727.98      734.69     21.91 o 
   4   4   5     1714.08     1719.60     35.48 o 
   5   4   5      681.39      659.75     31.44 o 
  -3   5   5      168.42      197.50     21.69 o 
  -2   5   5      728.65      744.27     26.24 o 
  -1   5   5      179.98      186.88     14.30 o 
   0   5   5      175.28      211.46     16.38 o 
   1   5   5     1174.64     1133.02     33.05 o 
   2   5   5      535.31      538.38     33.91 o 
   3   5   5      599.85      564.11     38.94 o 
  -8   0   6     2265.94     2242.41     70.55 o 
  -7   0   6     2694.96     2749.98     77.07 o 
  -6   0   6     2208.61     2234.06     42.64 o 
  -5   0   6     4953.06     4835.57     59.63 o 
  -4   0   6     9314.62     9089.03     98.37 o 
  -3   0   6     2530.88     2305.26     41.89 o 
  -2   0   6     6467.68     6806.10    175.51 o 
  -1   0   6    62081.30    56224.54   1004.88 o 
   0   0   6     7379.15     7293.89    130.91 o 
   1   0   6     5735.42     6031.72     94.24 o 
   2   0   6    40134.38    37372.78    693.25 o 
   3   0   6    13435.06    13724.10    284.20 o 
   4   0   6     2629.67     3077.15     98.76 o 
   5   0   6     3992.57     4225.85    128.00 o 
   6   0   6     4396.84     4605.14    142.70 o 
   7   0   6      957.48     1039.64     68.72 o 
  -8   1   6      811.58      817.51     29.13 o 
  -7   1   6     2857.41     2849.44     39.71 o 
  -6   1   6     2081.00     2032.95     42.17 o 
  -5   1   6     4912.82     4933.59     54.06 o 
  -4   1   6    10837.27    11025.65    100.63 o 
  -3   1   6     6807.36     6988.49     68.51 o 
  -2   1   6    10936.94    11238.15    124.56 o 
  -1   1   6     7935.11     7978.22     76.85 o 
   0   1   6     8626.22     8327.26     86.30 o 
   1   1   6     7159.88     7324.66     81.75 o 
   2   1   6    10788.30    10425.37    115.99 o 
   3   1   6     5858.45     5936.88     75.82 o 
   4   1   6     3026.03     3086.68     57.43 o 
   5   1   6     8723.38     8697.08    112.03 o 
   6   1   6     3143.42     3175.74    116.12 o 
   7   1   6      988.69      995.55     51.12 o 
  -8   2   6      263.13      280.72     31.16 o 
  -7   2   6       73.72       76.33     10.67 o 
  -6   2   6     1206.58     1239.91     27.18 o 
  -5   2   6     1397.05     1457.40     24.33 o 
  -4   2   6      878.12      851.51     17.17 o 
  -3   2   6     3903.96     4061.61     45.36 o 
  -2   2   6     4759.13     4872.29     50.78 o 
  -1   2   6     5977.89     6433.89     55.49 o 
   0   2   6     5119.64     5486.21     48.53 o 
   1   2   6     6103.92     6076.72     69.89 o 
   2   2   6     1855.21     1903.18     30.85 o 
   3   2   6     1477.57     1512.95     29.53 o 
   4   2   6     3051.00     2885.35     54.51 o 
   5   2   6      424.84      400.31     19.57 o 
   6   2   6      491.54      455.67     21.91 o 
   7   2   6      729.69      673.64     47.00 o 
  -7   3   6        6.95       -4.29     11.24 o 
  -6   3   6      123.72      111.16     13.48 o 
  -5   3   6       98.70       86.24     11.05 o 
  -4   3   6       56.95       54.64      7.16 o 
  -3   3   6       98.52       89.41      8.52 o 
  -2   3   6      453.24      475.94     18.80 o 
  -1   3   6      293.80      300.69      8.82 o 
   0   3   6      246.42      254.40      8.84 o 
   1   3   6      590.65      590.70     15.37 o 
   2   3   6       16.10       17.02      6.62 o 
   3   3   6      514.25      528.31     17.52 o 
   4   3   6      297.99      283.08     15.35 o 
   5   3   6        7.33       21.79      9.77 o 
   6   3   6        1.09       -5.24     12.15 o 
  -6   4   6       43.06       60.04     17.54 o 
  -5   4   6      189.43      180.46     15.82 o 
  -4   4   6      232.07      230.36     13.11 o 
  -3   4   6       23.39       23.92      8.62 o 
  -2   4   6      479.90      471.95     16.43 o 
  -1   4   6      767.65      746.91     24.85 o 
   0   4   6      165.89      190.98     10.71 o 
   1   4   6      176.41      156.01      9.94 o 
   2   4   6     1169.20     1177.25     25.87 o 
   3   4   6      524.74      520.09     26.76 o 
   4   4   6       21.12       18.24      8.75 o 
   5   4   6      224.64      237.59     24.17 o 
  -3   5   6      340.30      383.81     20.80 o 
  -2   5   6      537.63      566.98     23.51 o 
  -1   5   6      487.95      505.30     21.94 o 
   0   5   6      393.47      444.76     27.32 o 
   1   5   6      706.05      749.68     22.06 o 
   2   5   6      572.42      619.76     25.77 o 
  -8   1   7      156.41      207.18     24.83 o 
  -7   1   7      274.97      313.78     14.70 o 
  -6   1   7       89.18      103.31      8.23 o 
  -5   1   7     1325.84     1333.48     21.90 o 
  -4   1   7     2544.91     2596.18     31.88 o 
  -3   1   7      853.45      912.64     18.64 o 
  -2   1   7     2699.22     2770.96     37.60 o 
  -1   1   7     8070.77     8544.75     82.67 o 
   0   1   7     2358.62     2468.64     28.94 o 
   1   1   7     2392.45     2413.15     34.24 o 
   2   1   7     8907.72     9297.88    106.32 o 
   3   1   7     1268.82     1288.72     28.42 o 
   4   1   7      876.41      901.54     26.77 o 
   5   1   7     4080.08     4207.64     67.08 o 
   6   1   7      927.88      976.89     44.84 o 
   7   1   7       49.98       69.27     20.21 o 
  -8   2   7      651.70      622.20     30.78 o 
  -7   2   7     2212.83     2139.12     39.91 o 
  -6   2   7     1730.03     1788.71     28.96 o 
  -5   2   7     1606.43     1561.72     25.48 o 
  -4   2   7     4386.99     4268.44     48.75 o 
  -3   2   7     3021.09     3039.23     43.87 o 
  -2   2   7     6127.71     6155.06     62.63 o 
  -1   2   7     8562.30     8243.86     69.98 o 
   0   2   7     2765.35     2775.82     27.85 o 
   1   2   7     6709.32     6702.26     77.03 o 
   2   2   7     8307.69     8008.00     93.30 o 
   3   2   7     3486.54     3449.58     51.03 o 
   4   2   7     1944.87     1878.03     44.82 o 
   5   2   7     2555.21     2518.05     47.33 o 
   6   2   7     1005.61      996.39     31.31 o 
  -7   3   7      627.77      625.86     27.39 o 
  -6   3   7     1544.28     1504.25     32.27 o 
  -5   3   7     2764.19     2741.74     51.77 o 
  -4   3   7     2111.52     2138.90     31.70 o 
  -3   3   7     4276.03     4261.58     49.75 o 
  -2   3   7     4992.15     5037.89     65.72 o 
  -1   3   7     3652.33     3669.54     49.29 o 
   0   3   7     4552.72     4557.28     49.39 o 
   1   3   7     4466.24     4510.79     57.29 o 
   2   3   7     3237.79     3200.52     46.51 o 
   3   3   7     1317.00     1334.47     28.67 o 
   4   3   7     2767.78     2768.22     47.60 o 
   5   3   7     2283.68     2125.14     63.87 o 
   6   3   7      733.15      662.17     59.96 o 
  -5   4   7      736.51      722.28     26.77 o 
  -4   4   7      660.87      688.64     49.38 o 
  -3   4   7     1643.40     1631.11     34.25 o 
  -2   4   7     2293.98     2180.61     47.82 o 
  -1   4   7      860.53      908.04     35.07 o 
   0   4   7     1414.91     1431.42     28.41 o 
   1   4   7     3469.59     3454.19     49.31 o 
   2   4   7     1290.40     1306.72     27.90 o 
   3   4   7     1684.00     1637.38     33.78 o 
   4   4   7     1599.97     1610.20     35.76 o 
  -3   5   7      555.74      557.35     24.15 o 
  -2   5   7      420.51      414.89     20.37 o 
  -1   5   7      501.18      464.67     23.01 o 
   0   5   7     1125.45     1109.52     34.47 o 
   1   5   7      277.40      261.44     36.73 o 
   2   5   7      237.62      264.98     25.95 o 
  -8   0   8     1350.05     1376.54     54.30 o 
  -7   0   8     4504.51     4475.88    111.63 o 
  -6   0   8     2703.28     2684.01     76.50 o 
  -5   0   8     5567.25     5687.89     67.41 o 
  -4   0   8    13110.03    12825.74    134.87 o 
  -3   0   8     6662.67     6780.41     95.65 o 
  -2   0   8    15127.19    15159.09    201.20 o 
  -1   0   8    14041.82    13956.73    185.98 o 
   0   0   8    11727.50    12384.49    168.33 o 
   1   0   8     9901.51     9845.21    138.63 o 
   2   0   8     8372.58     8037.39    147.62 o 
   3   0   8     5563.42     5478.79    140.87 o 
   4   0   8     4917.65     5138.81    143.84 o 
   5   0   8     8304.70     8596.96    215.02 o 
   6   0   8     1531.76     1626.17     82.34 o 
   7   0   8     1360.03     1488.80     83.94 o 
  -8   1   8     1139.76     1135.13     70.63 o 
  -7   1   8     1828.31     1824.71     34.11 o 
  -6   1   8     2176.94     2189.83     31.66 o 
  -5   1   8     3076.21     3026.75     42.39 o 
  -4   1   8     5819.54     5763.90     53.54 o 
  -3   1   8     7967.55     8107.87    130.83 o 
  -2   1   8     5863.10     6019.81     72.31 o 
  -1   1   8    15392.84    15510.95    145.45 o 
   0   1   8     8296.76     8504.72     83.97 o 
   1   1   8    10729.50    10917.71    106.82 o 
   2   1   8    12967.93    13330.64    180.94 o 
   3   1   8     4880.39     4930.16     68.26 o 
   4   1   8     4915.77     4976.75     83.34 o 
   5   1   8     2751.53     2804.41     55.70 o 
   6   1   8     2073.62     2141.46     47.56 o 
   7   1   8     1223.94     1207.95     93.87 o 
  -8   2   8       63.47       60.90     19.11 o 
  -7   2   8      250.83      242.39     14.44 o 
  -6   2   8      729.21      728.46     18.06 o 
  -5   2   8      921.20      891.33     18.89 o 
  -4   2   8     1782.51     1868.55     27.64 o 
  -3   2   8     3460.59     3451.34     58.03 o 
  -2   2   8     3263.93     3400.82     44.53 o 
  -1   2   8      892.80      903.85     12.80 o 
   0   2   8     5878.34     5897.73     52.98 o 
   1   2   8     3619.27     3694.71     48.28 o 
   2   2   8      763.84      762.36     19.89 o 
   3   2   8     3074.19     3009.81     47.40 o 
   4   2   8     2424.03     2402.04     43.87 o 
   5   2   8     1256.66     1125.05     31.33 o 
   6   2   8      730.59      658.70     34.26 o 
  -7   3   8        0.84       -3.48      8.07 o 
  -6   3   8      363.38      370.13     18.90 o 
  -5   3   8        2.00        8.55      6.22 o 
  -4   3   8      493.86      481.14     16.95 o 
  -3   3   8      177.87      198.71     11.77 o 
  -2   3   8       78.49       86.45      8.32 o 
  -1   3   8        2.45        7.82      4.95 o 
   0   3   8      233.05      247.47      9.35 o 
   1   3   8      461.84      474.83     15.40 o 
   2   3   8       36.67       51.24      8.51 o 
   3   3   8      152.72      172.29     12.28 o 
   4   3   8      259.92      253.06     15.58 o 
   5   3   8       59.60       38.12     11.25 o 
  -5   4   8        4.61       -7.70      8.78 o 
  -4   4   8        7.23       11.80      9.38 o 
  -3   4   8      200.72      206.85     12.74 o 
  -2   4   8      104.06      101.28     12.56 o 
  -1   4   8      212.36      213.68     15.24 o 
   0   4   8      335.09      330.77     13.80 o 
   1   4   8      641.22      656.28     16.49 o 
   2   4   8      418.86      416.05     21.46 o 
   3   4   8      139.45      136.59     12.29 o 
   4   4   8      495.29      514.49     26.98 o 
  -3   5   8      564.53      625.05     26.41 o 
  -2   5   8      415.63      431.01     21.02 o 
  -1   5   8      195.29      210.72     17.78 o 
   0   5   8      679.88      709.14     28.21 o 
   1   5   8      595.65      593.95     25.91 o 
   2   5   8      134.71      160.20     15.56 o 
  -8   1   9      634.84      675.95     27.43 o 
  -7   1   9      988.56     1042.91     25.56 o 
  -6   1   9       86.00       77.43      7.58 o 
  -5   1   9      875.77      874.16     17.45 o 
  -4   1   9     3974.28     4085.61     45.89 o 
  -3   1   9      529.88      522.67     14.53 o 
  -2   1   9      305.91      284.83      6.57 o 
  -1   1   9     1918.48     1884.83     24.89 o 
   0   1   9      364.93      367.66     10.65 o 
   1   1   9     2252.97     2320.49     30.62 o 
   2   1   9     4088.11     4170.41     81.89 o 
   3   1   9     1364.88     1545.47     33.31 o 
   4   1   9     1467.96     1462.83     38.67 o 
   5   1   9     2609.82     2564.97     50.27 o 
   6   1   9      869.14      842.27     43.01 o 
   7   1   9      280.00      252.60     32.64 o 
  -7   2   9      744.86      768.78     22.58 o 
  -6   2   9      380.34      378.05     13.75 o 
  -5   2   9     2498.70     2509.32     34.87 o 
  -4   2   9     3032.47     2989.60     40.81 o 
  -3   2   9     1299.06     1308.21     25.64 o 
  -2   2   9     6683.47     6786.04     69.52 o 
  -1   2   9    15632.25    15450.27    146.86 o 
   0   2   9     5863.15     6077.50     55.16 o 
   1   2   9     2777.45     2769.34     34.81 o 
   2   2   9     7759.24     7601.63     91.61 o 
   3   2   9     3074.67     2976.85     49.28 o 
   4   2   9     1542.88     1624.65     38.48 o 
   5   2   9     1806.01     1801.17     40.61 o 
   6   2   9      685.34      645.29     26.88 o 
  -7   3   9     1336.82     1304.29     32.10 o 
  -6   3   9     1523.49     1488.47     32.16 o 
  -5   3   9     1535.01     1515.76     27.16 o 
  -4   3   9     4675.31     4541.49     54.34 o 
  -3   3   9     4375.21     4300.52     60.73 o 
  -2   3   9     2539.49     2409.38     59.93 o 
  -1   3   9     3375.20     3253.83     54.49 o 
   0   3   9     4478.26     4468.38     49.79 o 
   1   3   9     4377.98     4363.44     50.45 o 
   2   3   9     2029.21     1961.07     35.16 o 
   3   3   9     3008.58     2907.04     47.83 o 
   4   3   9     2558.86     2424.15     45.52 o 
   5   3   9     1286.26     1240.53     44.68 o 
  -5   4   9      701.90      652.92     25.28 o 
  -4   4   9      723.86      733.57     26.43 o 
  -3   4   9     2103.11     2005.83     44.35 o 
  -2   4   9     1142.66     1173.00     34.25 o 
  -1   4   9      961.42      952.89     30.10 o 
   0   4   9     3036.49     2945.31     59.13 o 
   1   4   9     1254.94     1266.65     28.40 o 
   2   4   9     1046.82     1075.50     26.05 o 
   3   4   9     1713.56     1688.83     35.79 o 
   4   4   9     1207.78     1178.39     38.26 o 
  -3   5   9      214.95      223.24     17.34 o 
  -2   5   9      392.08      362.79     17.00 o 
  -1   5   9      406.04      358.07     21.93 o 
   0   5   9      300.69      314.56     20.43 o 
   1   5   9      533.87      559.50     26.12 o 
  -8   0  10     2510.04     2591.32     81.53 o 
  -7   0  10     1932.31     1930.46     65.80 o 
  -6   0  10     1523.19     1590.13     57.45 o 
  -5   0  10    10334.12    10305.78    140.53 o 
  -4   0  10    11936.83    12021.68    127.48 o 
  -3   0  10     5818.94     5836.21    135.89 o 
  -2   0  10    14463.68    14256.00    191.26 o 
  -1   0  10    32419.41    32150.36    417.06 o 
   0   0  10     6065.42     6176.94     92.89 o 
   1   0  10     8086.17     8129.14    119.98 o 
   2   0  10    15856.49    16061.86    222.86 o 
   3   0  10     2808.92     2818.56     81.71 o 
   4   0  10     4704.26     4832.41    142.24 o 
   5   0  10     4976.33     5282.59    157.98 o 
   6   0  10     1905.60     2060.85     97.38 o 
  -8   1  10      865.55      933.46     32.95 o 
  -7   1  10     1306.54     1330.57     28.88 o 
  -6   1  10     1307.81     1332.57     23.66 o 
  -5   1  10     4014.10     3935.66     46.18 o 
  -4   1  10     5418.36     5399.45     69.87 o 
  -3   1  10     2318.00     2306.83     35.83 o 
  -2   1  10    12115.83    12281.34    119.16 o 
  -1   1  10    10900.64    11102.17    108.33 o 
   0   1  10     5567.25     5741.50     61.74 o 
   1   1  10     8574.36     8496.85     87.53 o 
   2   1  10     9348.21     9393.90    114.76 o 
   3   1  10     5369.44     5629.24    159.41 o 
   4   1  10     2569.06     2534.58     65.65 o 
   5   1  10     3979.93     4221.61    136.12 o 
   6   1  10     1532.87     1668.94    160.15 o 
  -7   2  10      591.79      604.32     18.15 o 
  -6   2  10     1080.28     1075.58     22.19 o 
  -5   2  10      322.16      337.22     10.82 o 
  -4   2  10      395.55      387.56     15.46 o 
  -3   2  10     2355.44     2372.76     38.37 o 
  -2   2  10      291.77      308.88     12.55 o 
  -1   2  10      590.22      604.05     23.69 o 
   0   2  10     2449.77     2487.81     31.83 o 
   1   2  10     2886.58     2936.31     37.30 o 
   2   2  10     2689.29     2685.33     49.99 o 
   3   2  10     2455.82     2400.53     43.03 o 
   4   2  10     2338.12     2327.10     44.89 o 
   5   2  10      722.76      759.44     42.11 o 
   6   2  10     1077.73     1052.66     64.03 o 
  -7   3  10        3.78        7.64      8.38 o 
  -6   3  10       60.88       54.05      9.23 o 
  -5   3  10        4.22       -4.13      6.16 o 
  -4   3  10      224.10      234.05     11.21 o 
  -3   3  10      574.50      571.97     25.48 o 
  -2   3  10      140.01      150.77     10.45 o 
  -1   3  10       94.74      109.62     10.87 o 
   0   3  10     1108.37     1132.87     20.25 o 
   1   3  10       54.94      101.23     18.33 o 
   2   3  10      686.53      708.04     20.87 o 
   3   3  10      272.13      232.85     14.84 o 
   4   3  10        4.94       19.37      9.86 o 
   5   3  10       65.42       70.68     12.87 o 
  -5   4  10      153.98      157.34     12.15 o 
  -4   4  10      367.14      376.64     20.11 o 
  -3   4  10       10.32       -1.17     18.22 o 
  -2   4  10      289.64      283.87     21.40 o 
  -1   4  10      597.46      571.68     24.11 o 
   0   4  10      121.47      144.23     16.91 o 
   1   4  10       34.66       36.10      8.08 o 
   2   4  10       63.84       75.71     10.41 o 
   3   4  10      132.53      149.09     13.20 o 
   4   4  10       60.67       63.44     11.93 o 
  -2   5  10      305.38      328.44     21.79 o 
  -1   5  10      437.01      440.55     24.18 o 
   0   5  10      404.47      391.64     22.75 o 
   1   5  10      251.19      286.59     20.80 o 
  -8   1  11      612.57      643.01     28.12 o 
  -7   1  11      228.01      223.19     13.83 o 
  -6   1  11      115.61      102.43     10.97 o 
  -5   1  11     1500.99     1469.06     23.95 o 
  -4   1  11      230.57      229.39     11.80 o 
  -3   1  11       53.71       68.83      7.28 o 
  -2   1  11     4850.91     4804.69     51.50 o 
  -1   1  11     2170.98     2186.89     33.15 o 
   0   1  11       71.42       82.85      8.64 o 
   1   1  11     3758.66     3707.58     45.61 o 
   2   1  11     5468.04     5621.45     76.51 o 
   3   1  11      255.07      279.81     23.37 o 
   4   1  11      444.01      483.72     43.80 o 
   5   1  11     1187.48     1298.12     49.77 o 
   6   1  11      165.28      188.02     65.26 o 
  -7   2  11      524.59      540.46     21.41 o 
  -6   2  11     1127.63     1119.07     22.95 o 
  -5   2  11     3413.41     3343.12     43.35 o 
  -4   2  11     3346.39     3271.79     50.09 o 
  -3   2  11     1960.70     1955.51     34.33 o 
  -2   2  11     5003.22     4938.31     65.21 o 
  -1   2  11     4137.24     4033.60     46.76 o 
   0   2  11     1530.67     1498.65     23.32 o 
   1   2  11     5619.90     5596.69     64.63 o 
   2   2  11     2586.96     2497.28     52.25 o 
   3   2  11      976.28      908.09     26.56 o 
   4   2  11     4348.95     4379.10     68.45 o 
   5   2  11     3575.72     3508.79    110.93 o 
   6   2  11      667.75      688.50     36.69 o 
  -6   3  11     1096.46     1097.90     27.09 o 
  -5   3  11     1627.77     1608.11     28.85 o 
  -4   3  11     1431.50     1401.60     30.56 o 
  -3   3  11     3147.48     2988.76     47.74 o 
  -2   3  11     5195.87     4994.76     67.78 o 
  -1   3  11     3767.60     3758.03     68.31 o 
   0   3  11     3996.80     3986.04     53.18 o 
   1   3  11     4420.09     4421.76     52.75 o 
   2   3  11     4780.97     4663.79     56.78 o 
   3   3  11     2283.61     2286.58     42.98 o 
   4   3  11     1419.03     1335.63     34.06 o 
   5   3  11     1182.62     1173.31     34.27 o 
  -5   4  11      522.63      461.06     30.61 o 
  -4   4  11     1107.92     1074.18     27.49 o 
  -3   4  11     1491.25     1434.55     40.43 o 
  -2   4  11     1174.27     1054.55     33.45 o 
  -1   4  11     1761.21     1779.66     44.79 o 
   0   4  11     1783.40     1760.21     44.59 o 
   1   4  11     1458.53     1417.57     31.85 o 
   2   4  11      873.57      924.67     22.15 o 
   3   4  11     1533.96     1504.14     34.97 o 
  -2   5  11       92.80      116.18     19.60 o 
  -1   5  11       72.76       72.31     14.06 o 
   0   5  11      564.30      539.05     26.86 o 
  -8   0  12      706.35      685.81     41.71 o 
  -7   0  12      834.30      872.45     44.17 o 
  -6   0  12     2163.21     2125.91     70.95 o 
  -5   0  12     5183.36     5002.80    123.48 o 
  -4   0  12     4269.17     4218.90     67.03 o 
  -3   0  12     4584.18     4661.68     72.02 o 
  -2   0  12    22233.63    22727.79    300.31 o 
  -1   0  12    10514.71    10485.70    148.03 o 
   0   0  12     7142.72     7392.31    110.90 o 
   1   0  12    22218.21    22119.60    298.22 o 
   2   0  12     9921.30    10176.72    150.87 o 
   3   0  12     3946.34     3870.58     88.92 o 
   4   0  12     5801.76     5864.84    165.36 o 
   5   0  12     5312.29     5540.99    166.67 o 
   6   0  12      990.49     1008.97     70.72 o 
  -8   1  12     1291.46     1323.34     40.86 o 
  -7   1  12     1387.86     1429.92     67.92 o 
  -6   1  12     1770.61     1759.81     33.29 o 
  -5   1  12     3826.59     3826.29     45.98 o 
  -4   1  12     3701.86     3743.09     53.73 o 
  -3   1  12     6273.88     6269.05     79.47 o 
  -2   1  12     4988.33     4861.51     55.84 o 
  -1   1  12     5017.82     4990.75     55.71 o 
   0   1  12     5543.91     5647.10     63.27 o 
   1   1  12     7017.29     6940.00     75.98 o 
   2   1  12     5085.29     5164.34     72.86 o 
   3   1  12     2617.03     2637.75     47.75 o 
   4   1  12     5892.36     6113.65    117.08 o 
   5   1  12     2407.45     2486.05     70.51 o 
   6   1  12     1054.38     1062.67     48.83 o 
  -7   2  12      638.21      658.53     22.48 o 
  -6   2  12      727.82      763.22     19.08 o 
  -5   2  12      212.38      206.01     10.78 o 
  -4   2  12     1030.50     1026.36     25.02 o 
  -3   2  12     1472.87     1540.03     30.11 o 
  -2   2  12     1524.84     1517.19     29.11 o 
  -1   2  12     1417.94     1508.36     24.22 o 
   0   2  12     2850.14     2875.17     44.74 o 
   1   2  12     1223.87     1251.26     42.72 o 
   2   2  12      630.57      646.32     24.75 o 
   3   2  12     2100.22     2067.23     41.20 o 
   4   2  12      335.56      362.50     19.80 o 
   5   2  12      260.28      211.67     48.61 o 
  -6   3  12       96.90      101.80      9.94 o 
  -5   3  12       17.01       11.87      7.17 o 
  -4   3  12       70.67       98.87     10.70 o 
  -3   3  12      284.81      290.77     14.16 o 
  -2   3  12       86.63       80.85      9.11 o 
  -1   3  12       39.04       50.73     10.58 o 
   0   3  12      225.44      237.38     13.48 o 
   1   3  12       12.78       14.23     12.45 o 
   2   3  12       98.35      110.08     11.92 o 
   3   3  12      177.35      213.49     15.32 o 
   4   3  12       59.60       51.15     12.05 o 
   5   3  12       72.01       80.70     16.99 o 
  -5   4  12      160.87      191.50     17.71 o 
  -4   4  12       45.98       29.51      9.27 o 
  -3   4  12      170.99      159.01     23.29 o 
  -2   4  12      105.82      111.73     14.99 o 
  -1   4  12       13.13        9.08      9.40 o 
   0   4  12       58.62       57.40     11.56 o 
   1   4  12      248.02      250.89     18.68 o 
   2   4  12       76.57      108.05     14.33 o 
   3   4  12       12.63       11.03      8.12 o 
  -8   1  13      354.82      420.72     24.89 o 
  -7   1  13      205.43      196.38     18.47 o 
  -6   1  13      450.01      445.15     17.21 o 
  -5   1  13      919.30      904.85     20.42 o 
  -4   1  13      306.21      334.08     14.27 o 
  -3   1  13      698.15      657.05     24.28 o 
  -2   1  13     3103.26     3141.50     38.13 o 
  -1   1  13     1406.55     1410.05     23.65 o 
   0   1  13      410.18      405.88     14.39 o 
   1   1  13     2246.75     2343.57     34.98 o 
   2   1  13      664.80      626.19     21.68 o 
   3   1  13      246.37      238.94     25.50 o 
   4   1  13     1399.26     1461.56     44.30 o 
   5   1  13      403.45      378.64     32.08 o 
   6   1  13       72.83       65.54     22.17 o 
  -7   2  13      678.22      693.47     23.22 o 
  -6   2  13      598.17      615.30     17.39 o 
  -5   2  13     3136.73     3127.28     42.24 o 
  -4   2  13     2983.85     2862.24     54.72 o 
  -3   2  13     1985.49     1986.14     36.03 o 
  -2   2  13     3171.19     3087.95     47.35 o 
  -1   2  13     2306.99     2256.91     35.05 o 
   0   2  13     3394.06     3424.61     51.75 o 
   1   2  13     4233.16     4150.16     61.59 o 
   2   2  13     2737.01     2646.31     87.23 o 
   3   2  13     1759.60     1692.43     37.75 o 
   4   2  13     2431.97     2338.25     63.64 o 
   5   2  13     1589.65     1670.03     57.38 o 
  -6   3  13      916.17      903.46     36.13 o 
  -5   3  13      789.94      779.36     21.20 o 
  -4   3  13     1995.99     1960.10     38.34 o 
  -3   3  13     2722.16     2688.25     48.74 o 
  -2   3  13     2656.94     2567.87     62.64 o 
  -1   3  13     4218.06     4247.67     96.67 o 
   0   3  13     3779.06     3565.39     68.49 o 
   1   3  13     2957.34     2944.36     41.03 o 
   2   3  13     2019.86     2030.97     34.08 o 
   3   3  13     3019.24     2888.31     49.29 o 
   4   3  13     2053.90     1980.72     44.04 o 
  -5   4  13      238.92      248.95     27.70 o 
  -4   4  13      701.96      718.79     24.06 o 
  -3   4  13     1256.40     1228.49     83.42 o 
  -2   4  13      616.53      649.13     27.83 o 
  -1   4  13      873.38      887.38     48.98 o 
   0   4  13     2399.74     2346.36     65.40 o 
   1   4  13      973.00      957.45     53.84 o 
   2   4  13     1177.82     1195.92     26.68 o 
   3   4  13     1380.01     1334.71     30.99 o 
  -8   0  14     1749.34     1693.69     67.52 o 
  -7   0  14      844.36      822.21     45.20 o 
  -6   0  14     1474.44     1423.22     58.71 o 
  -5   0  14     6155.52     6039.92    147.39 o 
  -4   0  14     3647.82     3633.70    101.50 o 
  -3   0  14     4193.73     4227.60     68.33 o 
  -2   0  14     5652.42     5369.53     84.09 o 
  -1   0  14     5652.24     5635.77     89.57 o 
   0   0  14     6348.29     6351.32    100.41 o 
   1   0  14     8795.44     8610.46    130.60 o 
   2   0  14     7368.38     7465.89    118.60 o 
   3   0  14     4138.86     4073.76    124.56 o 
   4   0  14     7885.56     7767.66    202.55 o 
   5   0  14     3485.39     3674.61    131.43 o 
  -7   1  14      755.08      766.00     43.28 o 
  -6   1  14     1286.28     1312.75     28.95 o 
  -5   1  14     2283.91     2291.11     54.90 o 
  -4   1  14     2542.91     2562.66     42.31 o 
  -3   1  14     2543.91     2515.96     41.18 o 
  -2   1  14     9083.81     9182.44     93.95 o 
  -1   1  14     6230.81     6437.47     70.79 o 
   0   1  14     4260.86     4272.14     52.77 o 
   1   1  14     7629.80     7751.51    113.25 o 
   2   1  14     4439.63     4405.64     66.73 o 
   3   1  14     3498.65     3605.02     60.17 o 
   4   1  14     1993.13     2168.20     53.93 o 
   5   1  14     1697.90     1793.72     61.52 o 
  -7   2  14      356.31      374.11     17.88 o 
  -6   2  14      565.42      548.79     20.35 o 
  -5   2  14     1004.90      995.99     26.19 o 
  -4   2  14     1631.42     1688.12     34.15 o 
  -3   2  14     2106.82     2051.08     37.46 o 
  -2   2  14      980.65      985.59     24.17 o 
  -1   2  14     2713.76     2647.92     61.37 o 
   0   2  14     1796.16     1901.00     36.33 o 
   1   2  14      163.84      202.74     13.92 o 
   2   2  14      941.60     1000.19     61.14 o 
   3   2  14      937.24      967.23     28.64 o 
   4   2  14      486.49      494.53     22.70 o 
   5   2  14      306.38      337.77     39.85 o 
  -6   3  14       33.24       24.98      7.71 o 
  -5   3  14      108.88      103.31      9.66 o 
  -4   3  14      173.71      189.88     13.83 o 
  -3   3  14       23.65       42.97      8.54 o 
  -2   3  14      296.17      318.41     25.89 o 
  -1   3  14        3.98        9.47      9.17 o 
   0   3  14      308.09      333.48     20.35 o 
   1   3  14       55.10       56.86      9.89 o 
   2   3  14       59.63       53.12     11.23 o 
   3   3  14      367.04      388.75     16.75 o 
   4   3  14        2.06        6.96     12.90 o 
  -4   4  14      205.76      218.42     15.28 o 
  -3   4  14       23.95       49.97     12.93 o 
  -2   4  14       31.47       39.03     11.68 o 
  -1   4  14       62.60       77.43     18.74 o 
   0   4  14      133.53      132.85     15.66 o 
   1   4  14      215.35      234.51     19.39 o 
   2   4  14       58.27       41.39     11.01 o 
  -7   1  15       59.84       72.59     15.14 o 
  -6   1  15      725.92      712.89     22.22 o 
  -5   1  15     2666.97     2645.90     65.74 o 
  -4   1  15      698.23      718.12     20.81 o 
  -3   1  15      880.78      893.06     28.71 o 
  -2   1  15     3484.99     3524.06     53.23 o 
  -1   1  15      837.60      840.88     19.22 o 
   0   1  15      476.35      487.00     18.87 o 
   1   1  15     1069.97     1029.76     27.63 o 
   2   1  15      206.94      227.30     15.46 o 
   3   1  15      281.46      282.10     30.91 o 
   4   1  15     1194.05     1211.75     47.82 o 
   5   1  15      408.69      437.83     41.83 o 
  -7   2  15      280.67      296.25     17.04 o 
  -6   2  15      953.58      973.36     26.96 o 
  -5   2  15     1016.73      991.32     26.25 o 
  -4   2  15      395.84      389.39     16.71 o 
  -3   2  15     2208.79     2234.09     40.30 o 
  -2   2  15     4884.87     4798.63     67.56 o 
  -1   2  15     1827.75     1837.08     34.63 o 
   0   2  15     2028.00     2000.53     38.17 o 
   1   2  15     7504.19     7412.88     98.60 o 
   2   2  15     3200.73     3184.72     55.35 o 
   3   2  15      973.56      927.72     43.30 o 
   4   2  15     1730.38     1755.62     71.67 o 
   5   2  15      866.76      841.67     30.45 o 
  -6   3  15      560.93      558.65     18.75 o 
  -5   3  15     1536.63     1493.08     37.08 o 
  -4   3  15     1472.81     1451.02     33.15 o 
  -3   3  15     1182.04     1145.16     28.18 o 
  -2   3  15     1829.99     1817.21     45.13 o 
  -1   3  15     2070.77     2028.58     48.64 o 
   0   3  15     2510.43     2401.22     54.85 o 
   1   3  15     1634.46     1613.66     36.27 o 
   2   3  15     2137.45     2047.45     43.23 o 
   3   3  15     2304.62     2256.70     58.06 o 
   4   3  15     1611.99     1572.87     43.77 o 
  -4   4  15      977.99      949.82     39.28 o 
  -3   4  15      911.00      881.36     33.60 o 
  -2   4  15      810.00      803.09     60.79 o 
  -1   4  15     1858.73     1883.19     91.72 o 
   0   4  15      793.20      893.78     36.42 o 
   1   4  15      530.41      507.91     26.44 o 
   2   4  15      885.31      883.94     65.40 o 
  -7   0  16      570.46      666.58     44.63 o 
  -6   0  16     2270.60     2337.73     81.94 o 
  -5   0  16     2429.08     2434.83     83.08 o 
  -4   0  16     1502.36     1529.65     64.14 o 
  -3   0  16     4157.86     4104.54    113.75 o 
  -2   0  16     7960.46     8091.04    121.67 o 
  -1   0  16     2176.09     2097.23     45.87 o 
   0   0  16     4980.35     5089.18     88.43 o 
   1   0  16    12440.78    12625.47    184.38 o 
   2   0  16     3262.13     3113.84     63.80 o 
   3   0  16     3172.73     3150.50    106.37 o 
   4   0  16     3879.96     4000.92    130.97 o 
   5   0  16     1858.77     2034.42     94.52 o 
  -7   1  16      549.15      562.00     29.36 o 
  -6   1  16     1567.47     1530.32     45.99 o 
  -5   1  16     2351.25     2308.93     56.93 o 
  -4   1  16     1338.77     1362.24     29.98 o 
  -3   1  16     4557.03     4540.54     65.22 o 
  -2   1  16     4807.94     4953.40     69.78 o 
  -1   1  16     2958.09     3007.19     41.18 o 
   0   1  16     4488.19     4407.59     60.55 o 
   1   1  16     3921.94     3918.80     61.42 o 
   2   1  16     2534.43     2546.90     48.28 o 
   3   1  16     2112.37     2091.83     44.31 o 
   4   1  16     3550.76     3729.23    109.00 o 
   5   1  16     1354.94     1485.76     57.74 o 
  -7   2  16      560.14      580.55     22.15 o 
  -6   2  16      433.92      438.28     25.57 o 
  -5   2  16      461.28      437.94     25.36 o 
  -4   2  16     1746.49     1714.70     35.50 o 
  -3   2  16      746.17      773.18     38.15 o 
  -2   2  16      661.72      679.97     21.28 o 
  -1   2  16     1507.75     1566.77     51.84 o 
   0   2  16     1444.34     1480.08     33.27 o 
   1   2  16     1154.41     1151.23     30.30 o 
   2   2  16      986.95      998.64     29.13 o 
   3   2  16     1430.68     1445.37     57.88 o 
   4   2  16      529.31      602.07     25.93 o 
  -6   3  16        7.82       -0.98      7.68 o 
  -5   3  16        6.87       21.03     12.29 o 
  -4   3  16       94.64      122.04     18.96 o 
  -3   3  16       61.49       68.57      9.81 o 
  -2   3  16       64.54       79.17     15.08 o 
  -1   3  16      568.24      590.84     25.90 o 
   0   3  16       36.52       28.18     11.62 o 
   1   3  16       50.57       50.60     14.59 o 
   2   3  16      385.16      386.09     20.46 o 
   3   3  16        1.44        5.29     10.21 o 
  -4   4  16       27.63       44.55     25.29 o 
  -3   4  16      301.68      261.72     20.61 o 
  -2   4  16      454.95      393.64     23.78 o 
  -1   4  16      125.42      116.31     16.14 o 
   0   4  16      171.21      168.89     30.95 o 
   1   4  16      189.39      200.11     19.99 o 
  -7   1  17       52.17       51.45     34.87 o 
  -6   1  17      718.42      768.58     47.09 o 
  -5   1  17      617.36      660.82     39.28 o 
  -4   1  17      258.60      237.08     14.05 o 
  -3   1  17     1791.75     1750.17     43.20 o 
  -2   1  17     1591.22     1536.88     32.98 o 
  -1   1  17      385.65      406.63     15.45 o 
   0   1  17     1950.81     1885.35     32.61 o 
   1   1  17     2857.07     2896.72     50.61 o 
   2   1  17      331.60      355.07     19.19 o 
   3   1  17      516.14      535.12     23.41 o 
   4   1  17     1278.61     1420.95     98.50 o 
  -6   2  17      788.72      766.38     24.53 o 
  -5   2  17     1059.69     1062.75     28.29 o 
  -4   2  17     1026.85     1034.40     27.19 o 
  -3   2  17     2236.10     2136.01     40.62 o 
  -2   2  17     2357.85     2255.24     41.67 o 
  -1   2  17     1247.47     1189.58     35.15 o 
   0   2  17     2800.40     2688.26     58.15 o 
   1   2  17     1693.64     1653.09     37.24 o 
   2   2  17      822.56      747.52     36.81 o 
   3   2  17     2205.14     2121.70     46.48 o 
   4   2  17     1528.11     1510.92     44.18 o 
  -5   3  17      521.02      504.59     21.19 o 
  -4   3  17     1059.51     1054.73     51.95 o 
  -3   3  17     1419.02     1401.57     32.63 o 
  -2   3  17      959.14      924.87     32.82 o 
  -1   3  17     1690.46     1740.15     47.89 o 
   0   3  17     2069.76     2089.38     52.57 o 
   1   3  17     2036.40     2024.05     53.12 o 
   2   3  17     1369.61     1337.58     36.15 o 
   3   3  17     1268.95     1223.70     36.13 o 
  -3   4  17      573.62      561.00     28.59 o 
  -2   4  17      750.85      727.06     32.16 o 
  -1   4  17      873.30      873.12     34.62 o 
   0   4  17      832.66      849.94     34.88 o 
  -7   0  18      743.20      716.42     49.49 o 
  -6   0  18     1331.77     1360.74     63.40 o 
  -5   0  18     1139.50     1125.58     57.16 o 
  -4   0  18     1024.10     1005.19     55.16 o 
  -3   0  18     6154.22     5891.44    151.68 o 
  -2   0  18     5273.45     5087.87     94.98 o 
  -1   0  18     2573.84     2643.44     54.97 o 
   0   0  18     6148.59     6315.59    105.11 o 
   1   0  18     4323.19     4225.44     78.96 o 
   2   0  18     2409.66     2309.64     82.85 o 
   3   0  18     2606.73     2472.02     92.46 o 
   4   0  18     2467.64     2662.15    103.85 o 
  -7   1  18      488.32      548.61     54.33 o 
  -6   1  18     1509.35     1624.26     49.81 o 
  -5   1  18     2188.03     2280.43     59.67 o 
  -4   1  18     2469.07     2580.43     63.06 o 
  -3   1  18     1698.96     1707.02     49.37 o 
  -2   1  18     2120.42     2154.71     40.97 o 
  -1   1  18     2680.51     2674.96     39.54 o 
   0   1  18     2924.62     2924.16     49.35 o 
   1   1  18     2758.35     2752.92     76.69 o 
   2   1  18     1602.53     1591.36     37.78 o 
   3   1  18     3296.34     3362.84     61.16 o 
   4   1  18     2054.88     2134.51    113.92 o 
  -6   2  18      104.27      107.30     12.42 o 
  -5   2  18      456.15      473.79     28.63 o 
  -4   2  18      735.50      776.86     24.57 o 
  -3   2  18      760.96      770.47     24.00 o 
  -2   2  18      900.06      925.87     29.85 o 
  -1   2  18     1820.72     1657.07     65.06 o 
   0   2  18     1353.97     1298.71     39.02 o 
   1   2  18      776.19      786.48     39.36 o 
   2   2  18     1821.81     1913.77     43.17 o 
   3   2  18      527.25      540.31     24.64 o 
  -5   3  18        6.38       18.46     10.98 o 
  -4   3  18      119.33      128.86     15.83 o 
  -3   3  18        9.35       15.30     11.33 o 
  -2   3  18       33.31       40.17     11.98 o 
  -1   3  18      145.63      149.38     16.55 o 
   0   3  18        1.55       29.65     11.99 o 
   1   3  18       19.31       21.76     20.54 o 
   2   3  18       61.22       81.05     13.87 o 
  -2   4  18      125.66      113.56     17.12 o 
  -1   4  18      139.32      142.10     18.37 o 
  -7   1  19       82.24       91.10     21.49 o 
  -6   1  19      252.26      282.39     69.58 o 
  -5   1  19      157.76      153.79     20.83 o 
  -4   1  19      162.43      128.67     19.88 o 
  -3   1  19      751.70      757.31     23.82 o 
  -2   1  19      533.23      543.56     21.08 o 
  -1   1  19      299.94      303.32     18.46 o 
   0   1  19     1882.95     1915.88     38.60 o 
   1   1  19     1559.40     1524.79     41.14 o 
   2   1  19      486.65      493.29     22.96 o 
   3   1  19     1028.25     1047.30     42.96 o 
   4   1  19      700.94      744.84     40.22 o 
  -6   2  19     1099.60     1110.78     30.81 o 
  -5   2  19     1068.36     1010.96     41.01 o 
  -4   2  19      619.51      647.06     35.02 o 
  -3   2  19     2009.62     1993.32     40.54 o 
  -2   2  19     2227.68     2082.63     61.68 o 
  -1   2  19     1422.83     1366.71     58.53 o 
   0   2  19     1450.56     1352.00     40.49 o 
   1   2  19     1481.04     1485.37     37.06 o 
   2   2  19      980.80      974.50     31.21 o 
   3   2  19     1171.52     1239.87     36.91 o 
  -5   3  19      824.68      871.60     39.31 o 
  -4   3  19     1029.90     1038.14     29.83 o 
  -3   3  19      997.87      997.05     35.48 o 
  -2   3  19     1554.53     1535.80     59.22 o 
  -1   3  19     1321.73     1359.62     41.98 o 
   0   3  19     1209.56     1163.69     39.90 o 
   1   3  19      946.92      934.90     57.05 o 
   2   3  19     1182.21     1166.69     61.19 o 
  -6   0  20     2998.73     3007.12    103.85 o 
  -5   0  20     2113.62     2150.29     84.45 o 
  -4   0  20     1949.49     1930.17     80.85 o 
  -3   0  20     3555.18     3516.98    110.83 o 
  -2   0  20     3187.02     3231.29    103.85 o 
  -1   0  20     2109.51     2189.64     50.91 o 
   0   0  20     2189.23     2125.60     92.01 o 
   1   0  20     1741.46     1761.26     67.52 o 
   2   0  20     1041.27      966.97     53.33 o 
   3   0  20     3496.49     3556.34    116.78 o 
  -6   1  20      637.38      691.25     36.47 o 
  -5   1  20      659.05      682.70     35.16 o 
  -4   1  20      819.60      822.42     38.17 o 
  -3   1  20     2767.28     2851.67     51.70 o 
  -2   1  20     1973.73     1992.26     40.46 o 
  -1   1  20     1516.83     1489.34     35.10 o 
   0   1  20     4433.75     4434.71     67.29 o 
   1   1  20     3354.06     3278.14     56.74 o 
   2   1  20     1960.94     1942.67     43.18 o 
   3   1  20     1219.79     1259.94     53.70 o 
  -5   2  20      287.64      371.31     31.76 o 
  -4   2  20      590.12      599.45     22.67 o 
  -3   2  20      351.28      338.65     18.22 o 
  -2   2  20      897.90      915.27     42.40 o 
  -1   2  20     1160.99     1151.79     37.41 o 
   0   2  20      381.80      401.20     24.69 o 
   1   2  20      918.77      893.43     35.24 o 
   2   2  20      884.71      918.89     30.90 o 
  -4   3  20       48.74       41.37     14.47 o 
  -3   3  20       54.85       53.48     13.98 o 
  -2   3  20        7.08       12.27     11.44 o 
  -1   3  20      108.59      100.06     16.12 o 
   0   3  20       10.47       21.28     12.78 o 
   1   3  20       26.10        2.33     12.57 o 
  -6   1  21      342.06      333.95     32.87 o 
  -5   1  21       77.03       93.19     20.00 o 
  -4   1  21      161.35      188.61     30.30 o 
  -3   1  21      947.52      949.24     40.09 o 
  -2   1  21      314.70      267.69     18.51 o 
  -1   1  21      253.50      256.47     19.10 o 
   0   1  21      895.81      902.37     26.62 o 
   1   1  21      449.80      441.18     20.98 o 
   2   1  21      251.41      278.73     18.62 o 
   3   1  21      571.66      579.69     41.60 o 
  -5   2  21      259.06      275.32     25.62 o 
  -4   2  21      756.08      717.64     43.86 o 
  -3   2  21     1393.43     1393.02     72.71 o 
  -2   2  21      625.81      638.02     28.33 o 
  -1   2  21      808.76      778.42     31.27 o 
   0   2  21     2635.76     2537.17     60.85 o 
   1   2  21     1124.45     1007.65     38.11 o 
   2   2  21      554.68      557.84     25.91 o 
  -3   3  21     1028.42     1021.32     37.30 o 
  -2   3  21      917.14      907.06     36.08 o 
  -1   3  21     1176.39     1187.89     48.09 o 
   0   3  21      867.63      851.87     36.93 o 
  -6   0  22     1385.70     1405.83     70.66 o 
  -5   0  22     1198.15     1177.93     67.12 o 
  -4   0  22     1589.82     1649.58     78.10 o 
  -3   0  22     2591.60     2582.51     95.32 o 
  -2   0  22     1316.28     1217.18     64.31 o 
  -1   0  22     2184.97     2288.64     54.19 o 
   0   0  22     5019.49     5136.37    103.85 o 
   1   0  22     1704.24     1652.27     66.66 o 
   2   0  22     1635.21     1598.14     69.29 o 
  -5   1  22      437.42      458.50     32.19 o 
  -4   1  22     1449.31     1421.68     50.58 o 
  -3   1  22     1925.27     1877.36     57.19 o 
  -2   1  22     1437.81     1419.26     35.25 o 
  -1   1  22     1958.35     1937.38     49.76 o 
   0   1  22     1637.30     1640.96     93.44 o 
   1   1  22     1327.30     1328.57     34.59 o 
   2   1  22     1155.71     1156.13     80.33 o 
  -5   2  22      365.56      414.53     52.70 o 
  -4   2  22      196.28      212.28     24.38 o 
  -3   2  22      106.24      109.42     13.55 o 
  -2   2  22      361.95      384.27     23.56 o 
  -1   2  22      453.04      472.53     29.24 o 
   0   2  22      403.69      430.52     25.93 o 
   1   2  22      378.58      419.19     30.10 o 
  -5   1  23       22.52       25.47     17.77 o 
  -4   1  23      319.01      280.68     26.62 o 
  -3   1  23      578.58      580.30     40.82 o 
  -2   1  23      150.95      168.12     23.20 o 
  -1   1  23      298.07      304.17     35.62 o 
   0   1  23      644.01      669.40     45.26 o 
   1   1  23      140.09      145.39     21.36 o 
  -4   2  23      523.44      549.16     34.37 o 
  -3   2  23      617.64      591.07     28.29 o 
  -2   2  23      482.68      456.93     25.31 o 
  -1   2  23     1027.97      990.53     63.94 o 
   0   2  23      873.12      858.86     35.25 o 
  -5   0  24      274.35      329.97     44.17 o 
  -4   0  24     1456.78     1541.32     76.33 o 
  -3   0  24     1647.62     1593.85     75.18 o 
  -2   0  24      947.53      846.19     57.85 o 
  -1   0  24     2880.99     2951.50    102.19 o 
   0   0  24     3602.98     3770.17    105.05 o 
   1   0  24     2193.04     2061.60     75.76 o 
  -4   1  24      694.22      701.17     37.83 o 
  -3   1  24     1132.08     1241.48     56.30 o 
  -2   1  24     1200.93     1190.64     64.60 o 
  -1   1  24      858.10      902.71     35.23 o 
   0   1  24      922.31      987.42     56.47 o 
   1   1  24      650.66      635.53     31.27 o 
  -3   2  24      267.53      185.50     36.16 o 
  -2   2  24      448.92      466.04     26.35 o 
  -1   2  24      340.44      317.63     23.38 o 
  -3   1  25      193.54      201.16     64.97 o 
  -2   1  25       56.08       12.24     25.69 o 
  -1   1  25      262.89      297.74     22.64 o 
  -2   0  26      961.70     1027.05     64.77 o 
                                                 
